# Supplementary material for: Knowledge, Attitudes, and Practices of Hygiene and the Prevention of Trachoma in the Indigenous Population of the Colombian Amazon Vaupés Department
Source: Int J Environ Res Public Health. 2023 Mar 6;20(5):4632. doi: 10.3390/ijerph20054632 (PMC10001660; doi:10.3390/ijerph20054632)
Supplement: Supplementary file 1 [file ijerph-20-04632-s001.zip]

Archive with 1 entries (1 files):
- ijerph-2146773-supplementary.pdf
